# Supplementary material for: The Phylogeography and Population Demography of the Yunnan Caecilian (Ichthyophis bannanicus): Massive Rivers as Barriers to Gene Flow
Source: PLoS One. 2015 Apr 27;10(4):e0125770. doi: 10.1371/journal.pone.0125770 (PMC4411157; doi:10.1371/journal.pone.0125770)
Supplement: S3 Table — (XLS) [file pone.0125770.s004.xls]

## Sheet: Sheet1
	IB-511		IB-544		IB-187		IB-716		IB-548		IB-258		IB-564		IB-56		IB-321		IB-401		IB-172		IB-506		IB-231		IB-543		IB-513
BN01			152	172			196	200	182	186	224	236	181	201	200	240	257	269	148	150	250	274	169	181			220	204	146	150
BN02	165	165	188	198	184	184	192	196	186	190	208	244			196	200	267	269	148	174	270	274	177	189			228	232	142	146
BN03	169	173	192	198	184	184	200	200	186	190	236	240			196	200	257	265			258	274	161	173			220	220	142	146
BN04	157	163	160	196	184	184	200	204	182	182	208	252			196	204	257	265			250	266	169	169			220	228	146	146
BN05	163	165	180	196	184	184	196	212	178	178	252	252	161	201	196	200	265	269	150	150	250	274	169	169			228	228	142	146
BN06	165	169	184	192	184	184	196	196	178	186	236	240	185	193	200	200	265	265	150	170	262	274	169	173			224	224	146	146
BN07	161	163	180	192	184	184	192	192	178	182	228	240	181	193	196	204	257	265	150	150	270	274	177	177			224	228	146	150
BN08	169	169	186	202	186	186	192	208	186	190	228	232	185	201	196	200	265	283	150	150	274	278	169	177			220	224	138	146
BN09	153	165	180	196	184	184	200	204	190	190	232	236	181	197	200	200	269	269	150	150	272	276	161	173	274	274	212	224	146	146
BN10			180	188	184	184	192	200	190	190	208	236	201	201	196	196	269	269	148	152	252	264	173	173	274	274	212	212	138	150
BN11	149	163	160	184	184	184	196	200	186	190	228	240			200	204	269	269	150	150	272	272	169	173	274	274	224	224	142	146
BN12	161	169	180	198	184	184	192	208	178	190	224	240	181	197	196	200	269	269	146	174	248	272	173	181	274	274	212	224	142	146
BN13	157	169	160	192	184	184	192	192	186	190	240	240	161	193	200	204	257	257	148	150	248	272	161	173	262	262	208	228	142	146
BN14	163	165	160	184	184	184	196	200	182	182	236	252			196	204	269	269	148	150	256	264	169	189	274	274	220	224	146	150
BN15			160	198	184	184	192	216	190	190	236	236	161	197	204	204	257	269	150	150	256	272	173	189	262	274	224	224	146	146
BN16	163	163	160	188	184	184	196	200	190	190	240	244	161	189	196	204	283	283	148	150	272	272	169	177	288	288	220	224	150	150
BN17	165	165	196	200	184	184	192	196	178	190	232	240	197	201	196	204	257	269	148	150	272	272	173	189	262	274	220	220	146	146
BN18	149	161	180	198	184	184	200	200	178	182	224	236	181	197	196	200	261	269	148	150	208	220	149	149	266	274	228	228	142	146
BN19	157	161	180	198	184	184	200	200	178	178	232	236	181	197	196	200	269	269	150	150	220	224	141	145	274	274	212	224	142	146
BN20	157	173	180	184	184	184	196	208			224	236			200	204	265	265	150	170	212	224	139	145	270	270	212	220	146	150
BN21	149	169	184	210			196	208	178	190	236	236	185	209	196	200	265	269	150	170	212	224	145	149	270	274	208	232	146	150
BN22	163	163	184	188	184	184	196	200	186	190	236	240	189	189	196	204	265	269	150	150	220	228	145	145	270	274	208	232	150	150
BN23	163	163	192	200	184	192	192	196	186	190	228	240			196	200	269	269	150	150	228	228	145	145	274	274	224	224	146	146
BN24	169	173	180	184	184	184	192	192	182	190	228	240	181	185	200	204	283	283	148	148	220	220	141	145	288	288	220	232	138	150
BN25	153	169	180	196	184	184	204	204	186	186	236	240			196	200	265	269	150	174	268	276	157	161	270	274	212	220	142	146
BN26	157	169	188	196	184	184	196	208	170	186	236	240	215	215	196	200	269	269	150	150	256	276	165	177	274	274	208	220	150	150
BN27	157	161	192	196	184	184	196	200	190	190	240	240			196	196	257	269	148	170	272	272	165	177	262	274	220	224	142	146
BN28	163	169	196	196	184	184	192	192	178	186	236	240	201	201	196	200					252	264	165	181	258	258	212	224	138	146
BN29	163	163	188	200	184	184	188	200	186	190	236	236			200	200	269	283	150	174	248	264	161	181	274	288	212	224	146	150
BN30	169	173	180	184	184	184	192	204	170	190	240	252			196	204	257	265	150	150	248	248	157	165	262	270	220	228	146	146
BN31	163	165	184	184			192	196	182	186	224	236	185	185	220	204	257	265	150	150	248	272	173	189	262	270	228	228	146	146
BN32			184	200			192	216	178	186	228	232			200	200	269	283	150	152	220	272	161	177	274	288	220	220	142	146
BN33	149	163	192	210			184	200	182	186	220	236			196	200	265	269	148	150	264	276	169	181	270	274	212	224	138	146
BN34	165	165	160	164			188	192	178	190	240	252			196	200	265	265	148	178	268	280	173	177	270	270	220	244	138	142
VN01	165	169	180	188	220	220	168	180	182	186	220	224	181	189	196	204	253	253	136	162	248	248	165	169	258	258	200	228	154	166
VN02	165	169	180	180	220	220	168	168	182	186	216	220	181	181	204	204	253	253	136	166	248	248	157	165			208	224	154	154
VN03	169	169	168	180	212	220	168	180	182	186	220	224	169	181	204	204	253	253	132	162	248	248	157	165	258	258	212	216	150	154
VN04	169	169	168	180	204	220	180	180	182	182	208	220	169	181	196	204	253	253	132	136	248	252	157	157	258	258	216	216	154	166
VN05	169	169	184	190	204	220	168	180	182	182	220	224			204	208	253	253	140	162	248	260	149	165	258	258	216	224	158	162
VN06	169	169	184	190	204	220	168	180	182	190	212	224			192	204	253	253	132	162	248	260	149	165	258	258	200	216	166	166
VN07	169	169	184	190	220	220	168	180	182	190	212	224			204	208	253	253	162	162	248	252	165	165	258	258	216	224	154	162
VN08	169	181	184	190	220	220	168	180	182	190	212	224			204	208	253	253	136	162	248	248	165	165	258	258	216	228	154	162
VN09	169	169	184	190	204	220	168	180	182	190	212	224			204	208	253	253	132	162	248	248	165	165	258	258	216	228	150	166
VN10	169	169	184	190	204	220	168	180	182	190	212	224			204	208	253	253	132	162	248	248	149	165	258	258	224	228	154	166
VN11	169	169	184	190	204	220	168	180	182	190	212	216			204	208	253	253	132	132	248	248	165	165	258	258	232	232	154	162
VN12	169	169	184	190	204	220	168	180	182	190	212	224			204	208	253	253	132	132	248	248	149	165	258	258			154	154
VN13	169	181	184	190	204	220	180	180	182	190	220	224			204	204	253	253	136	136	248	248	165	165	258	258	216	224	154	162
VN14	169	169			204	220	168	180	182	190	212	224					253	253							258	258	216	224	154	162
YL93	161	169	180	188	220	220	168	180	182	196	220	224	181	189	204	204			132	132	248	248	165	165			216	216	162	162
YL94	169	169	180	188	204	204	168	180	182	196	212	220	181	189	204	204	253	253	132	132	248	248	165	165	258	258	216	216	162	162
YL95	169	169	188	188	204	204	180	180	182	190	220	224			204	204	253	253	132	162	248	252	149	149	258	258	216	240	154	162
YL96	169	169	188	192	204	220	180	180	182	182	220	224			204	212	253	253	132	132	248	248	165	165	258	258	216	228	154	166
YL97	169	169	180	180	204	220	168	180	170	182	220	224			204	204	255	255	132	132	244	248	165	165	258	258	216	216	150	162
YL98	169	169	180	188	204	204	180	180			220	224			204	212	253	253	136	162	248	248	149	169	258	258	216	216	154	162
YL99	161	173	180	188	220	220	180	180	182	182	216	220			184	204	253	253	136	162	248	252	165	165	258	258	224	236	154	154
YL01	163	169	180	188	212	220	168	180	186	186	220	220	181	189	204	208	253	253	132	162	248	248	149	149	258	258	216	216	162	162
YL02	169	169	180	188	204	204	180	180	182	182	220	220			192	204	253	253	132	162	248	248	165	165	258	258	208	216	154	166
YL03	169	169	188	188	208	212	180	180	186	190	212	212			204	204	253	253	154	162	248	248	153	165	258	258	208	228	154	162
YL04	169	173	188	188	204	212	168	180	186	190	220	220			204	204	253	253	132	162	244	252	149	165	258	258	216	236	154	158
YL05	169	169	180	188	208	220	168	180	190	196	212	220			204	204	253	253	132	132	248	248	165	165	258	258	216	216	154	154
YL06	169	169	168	188	220	220	180	180	190	196	220	220			192	204	253	253	154	162	252	260	149	153	258	258	216	228	154	154
YL07	169	169	180	188	204	220	168	180	186	190	220	220			192	204	253	253	132	154	248	248	165	165	258	258	216	228	154	162
YL08	165	169			208	216	168	180	182	182	220	220			204	204	253	253					161	165			216	220	154	154
YL09	169	169	180	180	204	224	180	180	182	182	220	220			192	204	241	241	136	154	248	248	165	169	246	258	220	224	154	162
YL10	169	169	168	192	204	204	168	180	170	182	212	224			192	208	253	253	132	132	244	248	149	149	258	258	208	216	162	162
YL11	153	169	172	188	204	220	180	180	182	190	212	216			192	208			132	162	248	248	149	165			216	224	154	154
YL12	169	169	188	188	204	208	168	180	178	182	212	220			204	204	253	253	132	162	248	248	153	165	258	258	208	208	154	162
YL13	169	173	172	180	204	220	180	180	182	186	224	224			192	204	253	253	136	136	248	252	165	165	258	258	216	216	154	162
YL14	169	173	180	188			168	180	186	194	220	224			192	204			132	132			149	165			216	216	154	154
YL15	169	169	188	188	220	220	168	168	170	182	220	220			188	204	253	253	132	162	248	252	149	149			208	216	162	166
YL16	169	173	188	192	212	220	168	180	182	182	220	220			204	204	253	253	132	162	248	252	165	165	258	258	216	220	154	154
YL17	161	169	180	192	204	220	180	180	178	182	224	224			204	204	255	255	154	162	248	260	153	165	258	258	216	220	154	154
YL18	169	173	180	188	220	220	176	180	182	182	220	224	181	189	204	204	253	253	154	162	244	252	165	165	258	258	220	228	162	162
YL19	165	169	172	180	204	204	168	180	182	190	212	220			192	204	253	253	132	162	244	248	165	165	258	258	220	236	154	154
YL33	169	169	168	168	204	208	180	180			212	232	169	193	204	204	253	253			248	248	165	165	258	258	216	240	154	162
YL34	153	169			204	208	180	180	146	182	212	220	169	169	204	204	253	253	136	162	248	248	149	165			216	220	154	166
YL35	169	169	180	188	204	204	180	180	146	182	220	224	181	189	192	204	253	253	132	132	248	248	149	149	258	258	216	220	154	162
YL36	173	177	188	188			180	180	182	182	220	220			192	192	253	253	162	166	248	252	149	169	258	258	216	220	154	162
YL37	169	169	180	188	204	216	180	180	190	190	220	220	181	189	200	204	253	253	132	132	248	248	153	165	258	258	212	220	154	162
YL38	169	169	168	188	204	220	168	180	182	182	212	224			204	204	253	253	132	132	248	252	165	169	258	258	216	236	154	162
YL39	173	173	188	188	204	204	168	168	146	186	220	224	189	189	200	204	253	253	162	162	244	252	165	165	258	258	216	224	162	166
YL40	169	169	168	180	204	204	168	180			220	220			200	204	253	253			244	248	165	165	258	258	216	216	154	154
YL41	169	169	176	188	204	220	168	168	182	182	224	224			192	208	253	257	136	162	248	248	141	169	258	258	216	224	154	162
YL42	169	169	180	188	220	220	168	180	182	182	212	224	181	189	204	204	253	253	132	162	248	248	149	165	258	258	216	224	162	162
YL43	169	173	176	188	204	204	180	180	178	182	212	220			192	204	253	253	136	162	250	250	149	165	258	258	216	220	154	154
YL44	169	169	180	188	220	220	168	168	178	182	216	220			192	204	253	253	162	162	248	248	153	165	258	258	216	224	154	166
YL45	169	169	188	188	204	220	180	180	178	182	220	224			188	208	253	253	136	162	244	248	165	165	258	258	220	224	162	162
YL46	169	177	168	180	204	204	180	180	182	186	216	220			204	204	253	253	136	136	244	252	149	165	258	258	220	220	154	154
YL47	169	169	168	180	220	220	168	180	178	198	212	216			192	204	253	253	162	162	248	252	149	165	258	258	216	228	162	166
YL48	169	169	168	188	204	220	176	180	182	190	224	224			184	204	253	257	162	162	248	252	149	165	258	262	224	224	162	162
YL49	169	169	180	188	204	204	168	180	182	190	216	228			192	204	253	257	162	162	248	248	149	165	258	262	216	220	154	162
YL50	169	173	184	188	204	220	168	180			212	224			204	204	253	253	162	162	248	248	149	165	258	258	208	220	154	162
YL51	169	169	180	188	220	220	168	168	182	190	212	220			192	204	253	253	162	162	248	252	165	169	258	258	216	224	154	154
YL52	169	173	176	188	204	204	180	180	182	182	220	224			192	196	253	253	132	132	248	248	149	153	258	258	212	236	154	162
YL53	169	169	188	204	204	224	180	180	182	182	204	220			204	204	253	253	162	162	244	252	149	165	258	258	216	224	154	154
YL54	169	169	180	188	204	220	168	168	182	182	212	220			204	208	253	253	132	162	248	248	149	149	258	258	208	224	154	158
YL55	169	169	180	188	204	204	168	180	182	194	220	224	181	189	200	204	253	253	162	162	244	260	149	169	258	258	208	216	154	162
YL56	169	173	176	188	208	220	168	180	186	186	212	224	189	189	204	204	253	253	136	162	248	252	149	149	258	258	216	216	162	162
YL57	169	169	168	180	204	204	176	180	182	182	204	220	169	181	204	204	253	253	136	162	244	248	153	165	258	258	216	220	154	162
YL58	165	169	176	188	220	220	176	180	182	182	212	212	189	189	204	204	253	253	162	170	252	252	165	165	258	258	216	216	154	166
YL59	169	169	180	188	220	220	176	180	190	194	220	220	181	189	204	204	253	253	162	162	248	248	149	153	258	258	216	216	162	166
YL60	169	169	180	188	204	220	180	180	182	182	220	220	181	189	204	204	253	253	132	162	248	248	149	165	258	258	216	236	154	154
YL61	169	169	180	192	220	220	168	180	182	200	216	224	181	193	204	208	253	253	132	162	248	248	149	149	258	258	216	224	154	162
YL62	169	169	180	188	204	220	180	180	182	182	212	224	181	189	204	204	253	253	162	162	248	252	149	153	238	258	212	224	154	162
YL63	169	169	188	188	220	220	180	180	182	194	220	220			192	204	253	253	136	162	244	248	153	165	258	258	208	208	154	154
YL64	169	169	188	192	204	208	180	180	178	182	224	224			192	204	253	253	150	162	248	252	149	149	258	258	216	228	154	162
YL65	169	169	180	188	204	204	168	180	182	182	220	224			204	204	253	253	136	162	248	248	149	165	258	258	216	220	154	166
YL66	169	169	180	188	220	220	180	180	182	182	220	220			192	204	253	253	162	162	248	252	149	149			216	220	162	162
YL67	169	169	184	188	204	204	180	180	182	182	220	220			192	192	249	253	132	162	248	252	149	149			216	216	162	166
YL100	169	169	180	188	204	204	176	180	182	186	220	224	181	189	204	208	253	253	162	162	248	252	149	165	258	258	216	228	162	162
YL101	169	173	168	188	204	220	176	180	178	190	220	224			204	204	253	253	132	136	248	248	149	153	258	258	220	224	154	154
YL102	169	169	180	188	204	204	176	180	194	194	224	224			188	208	253	253	162	162	248	248	165	165	258	258	204	216	154	162
YL103	165	169	188	188	204	208	180	180			224	224	189	189	204	204	253	253	162	162	248	248	149	165	258	258	216	224	154	154
YL104	169	169	188	188	204	220	180	180	182	182	220	224	189	189	192	204	253	253	162	162	248	248	165	165	258	258	216	216	154	154
YC20	169	169	188	188	204	220	180	180	146	146	212	224	179	189	192	204	253	253	162	162	248	252	165	169	258	258	216	224	154	162
YC21	169	169	168	188	204	204	168	180	182	182	220	220	169	189	204	208	253	253	132	162	248	248	149	165	258	258	220	224	154	162
YC22	169	169	188	192	204	220	168	168	146	146	220	220	189	193	192	192	253	253	162	162	248	252	165	173	258	258	220	224	154	162
YC23	169	169	180	188	204	220	180	180			212	220			200	204	253	253	162	162	248	248	149	165	258	258	216	224	162	162
YC24	169	169	180	180	204	220	168	180	146	182	212	224	181	181	200	204	253	253			248	248	165	165	258	258	216	216	154	162
YC25	169	169	180	188	204	220	180	180	146	190	212	212	181	189	204	208	253	253	162	162	248	264	153	165	258	258	216	216	154	154
YC26	169	169	180	180	220	220	168	168	182	182	212	220	181	181	192	204	253	257	132	162	244	248	149	149	258	262	212	216	154	162
YC27	169	169	168	192	204	220	168	180	178	182			169	193	188	208	253	253	132	162	248	248	149	165	258	258	216	220	154	154
YC28	169	169	168	192	204	204	180	180	182	182	220	224			204	208	253	253	162	162	248	248	149	149	258	258	216	216	162	162
YC29	169	169	180	188	204	220	180	180	178	182	204	220			192	192	253	253	132	132	248	248	149	165	258	258	216	220	154	162
YC30	169	169	180	192	204	204	168	180	182	182	212	224			192	204	253	253	162	162	248	248	153	153	258	258	216	220	154	162
YC31	169	169	180	188	204	204	180	180	182	182	220	224			204	208	253	253	162	162	248	248	149	165	258	258	216	216	162	162
YC32	169	169	168	192	204	220	168	180	182	182	212	220			192	204	253	257	162	162	248	248	149	169	258	262	216	216	154	154
YC105	169	169	168	180	204	220	168	168	178	182	212	212			192	192	253	253	132	162	248	248	149	149	258	258	216	224	154	154
YC106	169	169	176	188	204	220	180	180	182	196	220	224			192	204	253	253	162	162	256	264	149	165	258	258	216	220	162	162
YC107	169	173	168	180	204	220	168	180	178	182	220	236	181	181	192	204	253	257	162	162	248	252	149	149	258	262	216	216	154	162
YC108	163	169	168	180	204	204	176	180	196	212	212	212	169	181	188	192	253	253	132	162	248	248	149	165	258	258	216	224	154	162
YC109	169	173	180	188	204	220	168	180	196	196	212	212	181	189	192	208	253	257	162	162	244	248	165	165	258	262	216	220	154	154
YC110	169	169	176	188	204	204	164	168	178	182	212	224			188	204	253	253	162	162	248	248	149	165	258	258	220	224	154	162
DQ 68							180	180	194	194	220	224			192	192	253	257	132	162	248	260	153	153	258	262			154	162
DQ 69	161	173	188	188	212	220	180	196	174	182	216	224			192	204	253	257	132	132	248	252	149	153	258	262	216	216	154	162
DQ 70	169	169	180	184	212	212	180	180	182	182	224	224			192	196	241	253	132	162	248	248	149	149	246	258	212	220	154	162
DQ 71	169	169	168	188	204	204	180	180			224	224			192	196	253	253	132	132	248	260	153	153	258	258	224	224	162	162
DQ 72	161	169	168	192	212	220	180	180	182	196	224	224			192	204	253	253	132	162	248	248	153	169	258	258	216	224	154	162
DQ 73	169	169	188	188	204	204	180	180	182	198	220	224	189	189	188	192	253	253	132	162	248	248	153	153	258	258	216	216	162	162
DQ 74	169	169	168	192	204	212	180	180	182	198	224	224			192	192	253	253	132	162	248	248	153	153	258	258	224	236	154	162
DQ 75	169	173	156	168	212	212	180	180	182	186	220	220			200	204	253	253	132	162	248	252	153	153	258	258	216	220	162	162
DQ 76	169	169	192	192	204	204	176	180	182	194	224	224			192	192	253	253	132	162	248	248	153	161	258	258	216	236	162	162
DQ 77	165	169	188	188	204	220	180	180	174	194	220	224	189	189	204	204	253	253	132	166	248	248	153	169	258	258	212	232	154	162
DQ 78	169	173	168	192	212	220	180	180	182	182	224	224			204	204	253	253	132	162	248	248	153	153	258	258	216	216	162	162
DQ 79	169	169	168	188	204	220	180	180	190	190	220	224	169	189	192	192	253	253	132	162	248	248	153	169	258	258	216	216	154	162
DQ 80	169	169	168	192	204	212	180	180	182	182	220	224	169	193	204	204	253	253	132	162	248	248	153	169	258	258	216	224	154	162
DQ 81	165	169	188	188	204	220	180	180	178	194	224	228	189	189	192	192	253	253	132	132	248	248	153	153	258	258	216	216	158	162
DQ 82	149	156	168	176	200	200	176	180	182	182	220	224	181	189	192	204	253	257	162	162	248	248	149	149	268	262	216	224	154	162
DQ 83	161	169	184	188	204	212	176	180	182	182	220	220	189	189	192	204	253	253	162	162	248	260	153	153	258	258	216	232	162	162
DQ 84	169	169	168	168	204	212	176	180	190	194	220	224	169	169	192	204	253	253	162	162	248	248	153	153	258	258	216	216	154	162
DQ 85	149	157	164	176	192	200	176	180	190	190	220	228	189	189	192	204	253	253	132	162	248	248	153	169	258	258	216	216	162	162
DQ 86	169	169	188	188	204	212	180	180	194	194	220	224	189	189	192	204	253	253	162	162	248	248	149	153	258	258	216	216	154	166
DQ 87	169	169	188	188	204	204	180	180	178	182	220	224	189	189	192	192	253	253	132	162	248	248	153	169	258	258	216	216	162	162
DQ 88	169	169	168	192	204	204	180	180	182	182	220	224	169	193	192	204	253	253	132	132	248	248	153	153	258	258	212	212	146	154
DQ 89	169	173	168	188	204	212	176	180	182	182	224	224	169	189	192	204	253	253	132	132	248	248	153	153	258	258	216	232	162	162
DQ 90	169	169	188	192	212	212	180	180	186	186	224	224			200	204	253	253	162	162	248	248	153	153	258	258	216	216	162	162
DQ 91	169	169	180	192	204	212	176	180	182	186	212	220			196	204	253	253	132	162	248	260	149	169	258	258	216	220	142	162
DQ 92	161	169	180	192	204	204	168	180	182	182	212	216	168	193	192	208	253	253	154	162	248	260	149	149			208	224	154	162

## Sheet: Sheet2
	IB-511		IB-544		IB-187		IB-716		IB-548		IB-258		IB-564		IB-56		IB-321		IB-401		IB-172		IB-506		IB-231		IB-543		IB-513
BN01			152	172			196	200	182	186	224	236	181	201	200	240	257	269	148	150	250	274	169	181			220	204	146	150
BN02	165	165	188	198	184	184	192	196	186	190	208	244			196	200	267	269	148	174	270	274	177	189			228	232	142	146
BN03	169	173	192	198	184	184	200	200	186	190	236	240			196	200	257	265			258	274	161	173			220	220	142	146
BN04	157	163	160	196	184	184	200	204	182	182	208	252			196	204	257	265			250	266	169	169			220	228	146	146
BN05	163	165	180	196	184	184	196	212	178	178	252	252	161	201	196	200	265	269	150	150	250	274	169	169			228	228	142	146
BN06	165	169	184	192	184	184	196	196	178	186	236	240	185	193	200	200	265	265	150	170	262	274	169	173			224	224	146	146
BN07	161	163	180	192	184	184	192	192	178	182	228	240	181	193	196	204	257	265	150	150	270	274	177	177			224	228	146	150
BN08	169	169	186	202	186	186	192	208	186	190	228	232	185	201	196	200	265	283	150	150	274	278	169	177			220	224	138	146
BN09	153	165	180	196	184	184	200	204	190	190	232	236	181	197	200	200	269	269	150	150	272	276	161	173	274	274	212	224	146	146
BN10			180	188	184	184	192	200	190	190	208	236	201	201	196	196	269	269	148	152	252	264	173	173	274	274	212	212	138	150
BN11	149	163	160	184	184	184	196	200	186	190	228	240			200	204	269	269	150	150	272	272	169	173	274	274	224	224	142	146
BN12	161	169	180	198	184	184	192	208	178	190	224	240	181	197	196	200	269	269	146	174	248	272	173	181	274	274	212	224	142	146
BN13	157	169	160	192	184	184	192	192	186	190	240	240	161	193	200	204	257	257	148	150	248	272	161	173	262	262	208	228	142	146
BN14	163	165	160	184	184	184	196	200	182	182	236	252			196	204	269	269	148	150	256	264	169	189	274	274	220	224	146	150
BN15			160	198	184	184	192	216	190	190	236	236	161	197	204	204	257	269	150	150	256	272	173	189	262	274	224	224	146	146
BN16	163	163	160	188	184	184	196	200	190	190	240	244	161	189	196	204	283	283	148	150	272	272	169	177	288	288	220	224	150	150
BN17	165	165	196	200	184	184	192	196	178	190	232	240	197	201	196	204	257	269	148	150	272	272	173	189	262	274	220	220	146	146
BN18	149	161	180	198	184	184	200	200	178	182	224	236	181	197	196	200	261	269	148	150	208	220	149	149	266	274	228	228	142	146
BN19	157	161	180	198	184	184	200	200	178	178	232	236	181	197	196	200	269	269	150	150	220	224	141	145	274	274	212	224	142	146
BN20	157	173	180	184	184	184	196	208			224	236			200	204	265	265	150	170	212	224	139	145	270	270	212	220	146	150
BN21	149	169	184	210			196	208	178	190	236	236	185	209	196	200	265	269	150	170	212	224	145	149	270	274	208	232	146	150
BN22	163	163	184	188	184	184	196	200	186	190	236	240	189	189	196	204	265	269	150	150	220	228	145	145	270	274	208	232	150	150
BN23	163	163	192	200	184	192	192	196	186	190	228	240			196	200	269	269	150	150	228	228	145	145	274	274	224	224	146	146
BN24	169	173	180	184	184	184	192	192	182	190	228	240	181	185	200	204	283	283	148	148	220	220	141	145	288	288	220	232	138	150
BN25	153	169	180	196	184	184	204	204	186	186	236	240			196	200	265	269	150	174	268	276	157	161	270	274	212	220	142	146
BN26	157	169	188	196	184	184	196	208	170	186	236	240	215		196	200	269	269	150	150	256	276	165	177	274	274	208	220	150	150
BN27	157	161	192	196	184	184	196	200	190	190	240	240			196	196	257	269	148	170	272	272	165	177	262	274	220	224	142	146
BN28	163	169	196	196	184	184	192	192	178	186	236	240	201	201	196	200					252	264	165	181	258	258	212	224	138	146
BN29	163	163	188	200	184	184	188	200	186	190	236	236			200	200	269	283	150	174	248	264	161	181	274	288	212	224	146	150
BN30	169	173	180	184	184	184	192	204	170	190	240	252			196	204	257	265	150	150	248	248	157	165	262	270	220	228	146	146
BN31	163	165	184	184			192	196	182	186	224	236	185	185	220	204	257	265	150	150	248	272	173	189	262	270	228	228	146	146
BN32			184	200			192	216	178	186	228	232			200	200	269	283	150	152	220	272	161	177	274	288	220	220	142	146
BN33	149	163	192	210			184	200	182	186	220	236			196	200	265	269	148	150	264	276	169	181	270	274	212	224	138	146
BN34	165	165	160	164			188	192	178	190	240	252			196	200	265	265	148	178	268	280	173	177	270	270	220	244	138	142
VN01	165	169	180	188	220	220	168	180	182	186	220	224	181	189	196	204	253	253	136	162	248	248	165	169	258	258	200	228	154	166
VN02	165	169	180	180	220	220	168	168	182	186	216	220	181	181	204	204	253	253	136	166	248	248	157	165			208	224	154	154
VN03	169	169	168	180	212	220	168	180	182	186	220	224	169	181	204	204	253	253	132	162	248	248	157	165	258	258	212	216	150	154
VN04	169	169	168	180	204	220	180	180	182	182	208	220	169	181	196	204	253	253	132	136	248	252	157	157	258	258	216	216	154	166
VN05	169	169	184	190	204	220	168	180	182	182	220	224			204	208	253	253	140	162	248	260	149	165	258	258	216	224	158	162
VN06	169	169	184	190	204	220	168	180	182	190	212	224			192	204	253	253	132	162	248	260	149	165	258	258	200	216	166	166
VN07	169	169	184	190	220	220	168	180	182	190	212	224			204	208	253	253	162	162	248	252	165	165	258	258	216	224	154	162
VN08	169	181	184	190	220	220	168	180	182	190	212	224			204	208	253	253	136	162	248	248	165	165	258	258	216	228	154	162
VN09	169	169	184	190	204	220	168	180	182	190	212	224			204	208	253	253	132	162	248	248	165	165	258	258	216	228	150	166
VN10	169	169	184	190	204	220	168	180	182	190	212	224			204	208	253	253	132	162	248	248	149	165	258	258	224	228	154	166
VN11	169	169	184	190	204	220	168	180	182	190	212	216			204	208	253	253	132	132	248	248	165	165	258	258	232	232	154	162
VN12	169	169	184	190	204	220	168	180	182	190	212	224			204	208	253	253	132	132	248	248	149	165	258	258			154	154
VN13	169	181	184	190	204	220	180	180	182	190	220	224			204	204	253	253	136	136	248	248	165	165	258	258	216	224	154	162
VN14	169	169			204	220	168	180	182	190	212	224					253	253							258	258	216	224	154	162
YL01	161	169	180	188	220	220	168	180	182	196	220	224	181	189	204	204			132	132	248	248	165	165			216	216	162	162
YL02	169	169	180	188	204	204	168	180	182	196	212	220	181	189	204	204	253	253	132	132	248	248	165	165	258	258	216	216	162	162
YL03	169	169	188	188	204	204	180	180	182	190	220	224			204	204	253	253	132	162	248	252	149	149	258	258	216	240	154	162
YL04	169	169	188	192	204	220	180	180	182	182	220	224			204	212	253	253	132	132	248	248	165	165	258	258	216	228	154	166
YL05	169	169	180	180	204	220	168	180	170	182	220	224			204	204	255	255	132	132	244	248	165	165	258	258	216	216	150	162
YL06	169	169	180	188	204	204	180	180			220	224			204	212	253	253	136	162	248	248	149	169	258	258	216	216	154	162
YL07	161	173	180	188	220	220	180	180	182	182	216	220			184	204	253	253	136	162	248	252	165	165	258	258	224	236	154	154
YL08	163	169	180	188	212	220	168	180	186	186	220	220	181	189	204	208	253	253	132	162	248	248	149	149	258	258	216	216	162	162
YL09	169	169	180	188	204	204	180	180	182	182	220	220			192	204	253	253	132	162	248	248	165	165	258	258	208	216	154	166
YL10	169	169	188	188	208	212	180	180	186	190	212	212			204	204	253	253	154	162	248	248	153	165	258	258	208	228	154	162
YL11	169	173	188	188	204	212	168	180	186	190	220	220			204	204	253	253	132	162	244	252	149	165	258	258	216	236	154	158
YL12	169	169	180	188	208	220	168	180	190	196	212	220			204	204	253	253	132	132	248	248	165	165	258	258	216	216	154	154
YL13	169	169	168	188	220	220	180	180	190	196	220	220			192	204	253	253	154	162	252	260	149	153	258	258	216	228	154	154
YL14	169	169	180	188	204	220	168	180	186	190	220	220			192	204	253	253	132	154	248	248	165	165	258	258	216	228	154	162
YL15	165	169			208	216	168	180	182	182	220	220			204	204	253	253					161	165			216	220	154	154
YL16	169	169	180	180	204	224	180	180	182	182	220	220			192	204	241	241	136	154	248	248	165	169	246	258	220	224	154	162
YL17	169	169	168	192	204	204	168	180	170	182	212	224			192	208	253	253	132	132	244	248	149	149	258	258	208	216	162	162
YL18	153	169	172	188	204	220	180	180	182	190	212	216			192	208			132	162	248	248	149	165			216	224	154	154
YL19	169	169	188	188	204	208	168	180	178	182	212	220			204	204	253	253	132	162	248	248	153	165	258	258	208	208	154	162
YL20	169	173	172	180	204	220	180	180	182	186	224	224			192	204	253	253	136	136	248	252	165	165	258	258	216	216	154	162
YL21	169	173	180	188			168	180	186	194	220	224			192	204			132	132			149	165			216	216	154	154
YL22	169	169	188	188	220	220	168	168	170	182	220	220			188	204	253	253	132	162	248	252	149	149			208	216	162	166
YL23	169	173	188	192	212	220	168	180	182	182	220	220			204	204	253	253	132	162	248	252	165	165	258	258	216	220	154	154
YL24	161	169	180	192	204	220	180	180	178	182	224	224			204	204	255	255	154	162	248	260	153	165	258	258	216	220	154	154
YL25	169	173	180	188	220	220	176	180	182	182	220	224	181	189	204	204	253	253	154	162	244	252	165	165	258	258	220	228	162	162
YL26	165	169	172	180	204	204	168	180	182	190	212	220			192	204	253	253	132	162	244	248	165	165	258	258	220	236	154	154
YL27	169	169	168	168	204	208	180	180			212	232	169	193	204	204	253	253			248	248	165	165	258	258	216	240	154	162
YL28	153	169			204	208	180	180	146	182	212	220	169	169	204	204	253	253	136	162	248	248	149	165			216	220	154	166
YL29	169	169	180	188	204	204	180	180	146	182	220	224	181	189	192	204	253	253	132	132	248	248	149	149	258	258	216	220	154	162
YL30	173	177	188	188			180	180	182	182	220	220			192	192	253	253	162	166	248	252	149	169	258	258	216	220	154	162
YL31	169	169	180	188	204	216	180	180	190	190	220	220	181	189	200	204	253	253	132	132	248	248	153	165	258	258	212	220	154	162
YL32	169	169	168	188	204	220	168	180	182	182	212	224			204	204	253	253	132	132	248	252	165	169	258	258	216	236	154	162
YL33	173	173	188	188	204	204	168	168	146	186	220	224	189	189	200	204	253	253	162	162	244	252	165	165	258	258	216	224	162	166
YL34	169	169	168	180	204	204	168	180			220	220			200	204	253	253			244	248	165	165	258	258	216	216	154	154
YL35	169	169	176	188	204	220	168	168	182	182	224	224			192	208	253	257	136	162	248	248	141	169	258	258	216	224	154	162
YL36	169	169	180	188	220	220	168	180	182	182	212	224	181	189	204	204	253	253	132	162	248	248	149	165	258	258	216	224	162	162
YL37	169	173	176	188	204	204	180	180	178	182	212	220			192	204	253	253	136	162	250	250	149	165	258	258	216	220	154	154
YL38	169	169	180	188	220	220	168	168	178	182	216	220			192	204	253	253	162	162	248	248	153	165	258	258	216	224	154	166
YL39	169	169	188	188	204	220	180	180	178	182	220	224			188	208	253	253	136	162	244	248	165	165	258	258	220	224	162	162
YL40	169	177	168	180	204	204	180	180	182	186	216	220			204	204	253	253	136	136	244	252	149	165	258	258	220	220	154	154
YL41	169	169	168	180	220	220	168	180	178	198	212	216			192	204	253	253	162	162	248	252	149	165	258	258	216	228	162	166
YL42	169	169	168	188	204	220	176	180	182	190	224	224			184	204	253	257	162	162	248	252	149	165	258	262	224	224	162	162
YL43	169	169	180	188	204	204	168	180	182	190	216	228			192	204	253	257	162	162	248	248	149	165	258	262	216	220	154	162
YL44	169	173	184	188	204	220	168	180			212	224			204	204	253	253	162	162	248	248	149	165	258	258	208	220	154	162
YL45	169	169	180	188	220	220	168	168	182	190	212	220			192	204	253	253	162	162	248	252	165	169	258	258	216	224	154	154
YL46	169	173	176	188	204	204	180	180	182	182	220	224			192	196	253	253	132	132	248	248	149	153	258	258	212	236	154	162
YL47	169	169	188	204	204	224	180	180	182	182	204	220			204	204	253	253	162	162	244	252	149	165	258	258	216	224	154	154
YL48	169	169	180	188	204	220	168	168	182	182	212	220			204	208	253	253	132	162	248	248	149	149	258	258	208	224	154	158
YL49	169	169	180	188	204	204	168	180	182	194	220	224	181	189	200	204	253	253	162	162	244	260	149	169	258	258	208	216	154	162
YL50	169	173	176	188	208	220	168	180	186	186	212	224	189	189	204	204	253	253	136	162	248	252	149	149	258	258	216	216	162	162
YL51	169	169	168	180	204	204	176	180	182	182	204	220	169	181	204	204	253	253	136	162	244	248	153	165	258	258	216	220	154	162
YL52	165	169	176	188	220	220	176	180	182	182	212	212	189	189	204	204	253	253	162	170	252	252	165	165	258	258	216	216	154	166
YL53	169	169	180	188	220	220	176	180	190	194	220	220	181	189	204	204	253	253	162	162	248	248	149	153	258	258	216	216	162	166
YL54	169	169	180	188	204	220	180	180	182	182	220	220	181	189	204	204	253	253	132	162	248	248	149	165	258	258	216	236	154	154
YL55	169	169	180	192	220	220	168	180	182	200	216	224	181	193	204	208	253	253	132	162	248	248	149	149	258	258	216	224	154	162
YL56	169	169	180	188	204	220	180	180	182	182	212	224	181	189	204	204	253	253	162	162	248	252	149	153	238	258	212	224	154	162
YL57	169	169	188	188	220	220	180	180	182	194	220	220			192	204	253	253	136	162	244	248	153	165	258	258	208	208	154	154
YL58	169	169	188	192	204	208	180	180	178	182	224	224			192	204	253	253	150	162	248	252	149	149	258	258	216	228	154	162
YL59	169	169	180	188	204	204	168	180	182	182	220	224			204	204	253	253	136	162	248	248	149	165	258	258	216	220	154	166
YL60	169	169	180	188	220	220	180	180	182	182	220	220			192	204	253	253	162	162	248	252	149	149			216	220	162	162
YL61	169	169	184	188	204	204	180	180	182	182	220	220			192	192	249	253	132	162	248	252	149	149			216	216	162	166
YL62	169	169	180	188	204	204	176	180	182	186	220	224	181	189	204	208	253	253	162	162	248	252	149	165	258	258	216	228	162	162
YL63	169	173	168	188	204	220	176	180	178	190	220	224			204	204	253	253	132	136	248	248	149	153	258	258	220	224	154	154
YL64	169	169	180	188	204	204	176	180	194	194	224	224			188	208	253	253	162	162	248	248	165	165	258	258	204	216	154	162
YL65	165	169	188	188	204	208	180	180			224	224	189	189	204	204	253	253	162	162	248	248	149	165	258	258	216	224	154	154
YL66	169	169	188	188	204	220	180	180	182	182	220	224	189	189	192	204	253	253	162	162	248	248	165	165	258	258	216	216	154	154
YC01	169	169	188	188	204	220	180	180	146	146	212	224	179	189	192	204	253	253	162	162	248	252	165	169	258	258	216	224	154	162
YC02	169	169	168	188	204	204	168	180	182	182	220	220	169	189	204	208	253	253	132	162	248	248	149	165	258	258	220	224	154	162
YC03	169	169	188	192	204	220	168	168	146	146	220	220	189	193	192	192	253	253	162	162	248	252	165	173	258	258	220	224	154	162
YC04	169	169	180	188	204	220	180	180			212	220			200	204	253	253	162	162	248	248	149	165	258	258	216	224	162	162
YC05	169	169	180	180	204	220	168	180	146	182	212	224	181	181	200	204	253	253			248	248	165	165	258	258	216	216	154	162
YC06	169	169	180	188	204	220	180	180	146	190	212	212	181	189	204	208	253	253	162	162	248	264	153	165	258	258	216	216	154	154
YC07	169	169	180	180	220	220	168	168	182	182	212	220	181	181	192	204	253	257	132	162	244	248	149	149	258	262	212	216	154	162
YC08	169	169	168	192	204	220	168	180	178	182			169	193	188	208	253	253	132	162	248	248	149	165	258	258	216	220	154	154
YC09	169	169	168	192	204	204	180	180	182	182	220	224			204	208	253	253	162	162	248	248	149	149	258	258	216	216	162	162
YC10	169	169	180	188	204	220	180	180	178	182	204	220			192	192	253	253	132	132	248	248	149	165	258	258	216	220	154	162
YC11	169	169	180	192	204	204	168	180	182	182	212	224			192	204	253	253	162	162	248	248	153	153	258	258	216	220	154	162
YC12	169	169	180	188	204	204	180	180	182	182	220	224			204	208	253	253	162	162	248	248	149	165	258	258	216	216	162	162
YC13	169	169	168	192	204	220	168	180	182	182	212	220			192	204	253	257	162	162	248	248	149	169	258	262	216	216	154	154
YC14	169	169	168	180	204	220	168	168	178	182	212	212			192	192	253	253	132	162	248	248	149	149	258	258	216	224	154	154
YC15	169	169	176	188	204	220	180	180	182	196	220	224			192	204	253	253	162	162	256	264	149	165	258	258	216	220	162	162
YC16	169	173	168	180	204	220	168	180	178	182	220	236	181	181	192	204	253	257	162	162	248	252	149	149	258	262	216	216	154	162
YC17	163	169	168	180	204	204	176	180	196	212	212	212	169	181	188	192	253	253	132	162	248	248	149	165	258	258	216	224	154	162
YC18	169	173	180	188	204	220	168	180	196	196	212	212	181	189	192	208	253	257	162	162	244	248	165	165	258	262	216	220	154	154
YC19	169	169	176	188	204	204	164	168	178	182	212	224			188	204	253	253	162	162	248	248	149	165	258	258	220	224	154	162
DQ01							180	180	194	194	220	224			192	192	253	257	132	162	248	260	153	153	258	262			154	162
DQ02	161	173	188	188	212	220	180	196	174	182	216	224			192	204	253	257	132	132	248	252	149	153	258	262	216	216	154	162
DQ03	169	169	180	184	212	212	180	180	182	182	224	224			192	196	241	253	132	162	248	248	149	149	246	258	212	220	154	162
DQ04	169	169	168	188	204	204	180	180			224	224			192	196	253	253	132	132	248	260	153	153	258	258	224	224	162	162
DQ05	161	169	168	192	212	220	180	180	182	196	224	224			192	204	253	253	132	162	248	248	153	169	258	258	216	224	154	162
DQ06	169	169	188	188	204	204	180	180	182	198	220	224	189	189	188	192	253	253	132	162	248	248	153	153	258	258	216	216	162	162
DQ07	169	169	168	192	204	212	180	180	182	198	224	224			192	192	253	253	132	162	248	248	153	153	258	258	224	236	154	162
DQ08	169	173	156	168	212	212	180	180	182	186	220	220			200	204	253	253	132	162	248	252	153	153	258	258	216	220	162	162
DQ09	169	169	192	192	204	204	176	180	182	194	224	224			192	192	253	253	132	162	248	248	153	161	258	258	216	236	162	162
DQ10	165	169	188	188	204	220	180	180	174	194	220	224	189	189	204	204	253	253	132	166	248	248	153	169	258	258	212	232	154	162
DQ11	169	173	168	192	212	220	180	180	182	182	224	224			204	204	253	253	132	162	248	248	153	153	258	258	216	216	162	162
DQ12	169	169	168	188	204	220	180	180	190	190	220	224	169	189	192	192	253	253	132	162	248	248	153	169	258	258	216	216	154	162
DQ13	169	169	168	192	204	212	180	180	182	182	220	224	169	193	204	204	253	253	132	162	248	248	153	169	258	258	216	224	154	162
DQ14	165	169	188	188	204	220	180	180	178	194	224	228	189	189	192	192	253	253	132	132	248	248	153	153	258	258	216	216	158	162
DQ15	149	156	168	176	200	200	176	180	182	182	220	224	181	189	192	204	253	257	162	162	248	248	149	149	268	262	216	224	154	162
DQ16	161	169	184	188	204	212	176	180	182	182	220	220	189	189	192	204	253	253	162	162	248	260	153	153	258	258	216	232	162	162
DQ17	169	169	168	168	204	212	176	180	190	194	220	224	169	169	192	204	253	253	162	162	248	248	153	153	258	258	216	216	154	162
DQ18	149	157	164	176	192	200	176	180	190	190	220	228	189	189	192	204	253	253	132	162	248	248	153	169	258	258	216	216	162	162
DQ19	169	169	188	188	204	212	180	180	194	194	220	224	189	189	192	204	253	253	162	162	248	248	149	153	258	258	216	216	154	166
DQ20	169	169	188	188	204	204	180	180	178	182	220	224	189	189	192	192	253	253	132	162	248	248	153	169	258	258	216	216	162	162
DQ21	169	169	168	192	204	204	180	180	182	182	220	224	169	193	192	204	253	253	132	132	248	248	153	153	258	258	212	212	146	154
DQ22	169	173	168	188	204	212	176	180	182	182	224	224	169	189	192	204	253	253	132	132	248	248	153	153	258	258	216	232	162	162
DQ23	169	169	188	192	212	212	180	180	186	186	224	224			200	204	253	253	162	162	248	248	153	153	258	258	216	216	162	162
DQ24	169	169	180	192	204	212	176	180	182	186	212	220			196	204	253	253	132	162	248	260	149	169	258	258	216	220	142	162
DQ25	161	169	180	192	204	204	168	180	182	182	212	216	168	193	192	208	253	253	154	162	248	260	149	149			208	224	154	162
